# Supplementary material for: Quality of Life, Anxiety and Depression in Women Treated with Hysteroscopic Endometrial Resection or Ablation for Heavy Menstrual Bleeding: Systematic Review and Meta-Analysis of Randomized Controlled Trials
Source: Medicina (Kaunas). 2022 Nov 17;58(11):1664. doi: 10.3390/medicina58111664 (PMC9695759; doi:10.3390/medicina58111664)
Supplement: Supplementary file 1 [file medicina-58-01664-s001.zip]

Archive with 1 entries (1 files):
- medicina-1958690-supplementary.pdf
